# Supplementary material for: Exploring the Antibacterial Potential of Artemisia judaica Compounds Targeting the Hydrolase/Antibiotic Protein in Klebsiella pneumoniae: In Vitro and In Silico Investigations
Source: Pharmaceuticals (Basel). 2024 May 22;17(6):667. doi: 10.3390/ph17060667 (PMC11207000; doi:10.3390/ph17060667)
Supplement: Supplementary file 1 [file pharmaceuticals-17-00667-s001.zip]

Archive with 1 entries (1 files):
- pharmaceuticals-2963291-supplementary.pdf
